# Supplementary material for: ST6GALNAC4 promotes hepatocellular carcinogenesis by inducing abnormal glycosylation
Source: J Transl Med. 2023 Jun 29;21:420. doi: 10.1186/s12967-023-04191-7 (PMC10308692; doi:10.1186/s12967-023-04191-7)
Supplement: Supplementary file 2 — Additional file 2. Code. [file 12967_2023_4191_MOESM2_ESM.rmd]

---
title: "Rcode"
author: "Manda"
date: "2023-04-28"
output: html_document
---

```{r setup, include=FALSE}
knitr::opts_chunk$set(echo = TRUE,eval = FALSE)
```


## Lasso

```{r}
load('XXX.RData')
cli.eac=read.csv('PMC6066282-TCGA-CDR-clinical.txt',stringsAsFactors = F,row.names = 1,check.names = F,sep = '\t')
comsample=intersect(paste0(rownames(cli.eac),'-01'),colnames(dt))

data.ana=log2(dt[,comsample]+1)
data.cli=cli.eac[substr(comsample,1,12),]

library(glmnet)
times=data.cli$OS.time
status=data.cli$OS
genes <- read.table("geneset.txt")$V1
#genes=c('KIF18A','KIF15','KIF14','KIF4A','KIF2C')
set.seed(250)
fit1=glmnet(as.matrix(t(data.ana[genes,]))
            #,factor(samps)
            ,cbind(time=times,status=status)
            ,family="cox"
            #,family="binomial"
            #,type.measure="deviance"
            ,nlambda=100
            , alpha=1)
set.seed(250)
cv.fit<-cv.glmnet(as.matrix(t(data.ana[genes,]))
                  #,factor(samps)
                  ,cbind(time=times,status=status)
                  ,family="cox"
                  #,family="binomial"
                  #,type.measure="deviance"
                  ,nlambda=100
                  , alpha=1)
sig.coef=coefficients(cv.fit,s=cv.fit$lambda.min)[which(coefficients(cv.fit,s=cv.fit$lambda.min)[,1]!=0),1]
pdf('Figure1.pdf',width = 8,height = 6)
par(mfrow=c(1,2))
plot(fit1, label = TRUE)
plot(cv.fit)
dev.off()
```


```{r}
###
lan=sig.coef
genes=names(sig.coef)
risk=as.numeric(lan%*%as.matrix(data.ana[genes,]))

library(survival)
library(survminer)
library(pheatmap)
library(survcomp)
library(ggplot2)

coxRun=function(dat){
  library(survival)
  colnames(dat)=c('time','status','AS')  
  dat=dat[which(!is.na(dat[,1])&!is.na(dat[,3])&!is.na(dat[,2])),]
  #print(nrow(dat))
  if(nrow(dat)<10){
    print(paste0('Sample Num is small:',nrow(dat)))
    return(c(NA,NA,NA,NA))
  }
  #if(quantile(dat[,3])['25%']==quantile(dat[,3])['50%']) return(c(NA,NA,NA,NA))
  fmla <- as.formula("Surv(time, status) ~AS")
  if(table(dat[,2])[1]>1&table(dat[,2])[2]>1){
    cox <- coxph(fmla, data = dat)
    re=c(summary(cox)[[7]][5],summary(cox)[[7]][2],summary(cox)[[8]][3],summary(cox)[[8]][4])
    return(re)
  }else{
    return(c(NA,NA,NA,NA))
  }
}

dat=data.frame(times/365,status,ifelse(risk>median(risk),'High Exp','Low Exp'))
colnames(dat)=c('time','status','group')
fit1 <- survfit( Surv(time, status) ~ group,data = dat )

p1=ggsurvplot(fit1,data = dat,pval = F,conf.int =T,conf.int.style ="step"
           ,pval.coord=c(1, 0.2)
           ,surv.median.line='hv'
           ,palette=c('red','blue')
           ,risk.table='absolute'
           ,fontsize=3)

p11=p1$plot+theme_bw()+theme(axis.text.y=element_text(family="serif",face="plain",size = 10)
                              ,axis.text.x=element_blank()
                              ,axis.title.x=element_blank()
                              ,plot.margin=unit(c(0.2, 0.2, 0, 0.1), "inches")
                              #,axis.title.y=element_blank()
                              ,legend.position=c(1,1), legend.justification=c(1,1)
                              ,legend.background = element_rect(fill = NA, colour = NA)
                              ,panel.grid.major = element_blank()
                              ,panel.grid.minor = element_blank()
                              ,legend.title = element_text(family="serif",face="plain",size = 10)
                              ,legend.text = element_text(family="serif",face="plain",size = 10))
median_labels=c()
for(st in unique(p1$data.survplot$strata)){
  st1=p1$data.survplot[which(p1$data.survplot$strata==st),]
  x_m=-1
  if(min(st1$surv)<0.5){
    inds=which(st1$surv==0.5)
    if(length(inds)>0){
      x_m=st1$time[inds[1]]
    }else{
      x_m=max(st1$time[st1$surv>=0.5])
    }
  }
  if(x_m>0){
    median_labels=c(median_labels,round(x_m,1))
  }
}
txt_median=p1$data.survplot[1:length(median_labels),]
txt_median[,5]=rep(0.5,length(median_labels))
txt_median[,1]=median_labels
txt_median$Text=unique(paste0('Median time:',median_labels[1],' and ',median_labels[2]))
p11=p11+geom_text(data=unique(txt_median),aes(0,0,label=Text),family="serif",face="plain"
                ,color="red",hjust=0, vjust=0,size=4)
gp=sort(unique(dat[,3]),decreasing = T)
vls=1:length(gp)
gvls=vls[match(dat[,3],gp)]
g.cox=coxRun(data.frame(dat[,1],dat[,2],gvls))
add_text=paste0('Log-rank P = ',signif(g.cox[1],digits = 3),'\n','HR(',gp[2],')=',round(g.cox[2],3)
                ,'\n 95%CI(',round(g.cox[3],3)
                ,', ',round(g.cox[4],3),')')
text.tb=p1$data.survplot[1,]
text.tb[1,1]=0
text.tb[1,5]=0
text.tb$Text=add_text
p11=p11+geom_text(data=text.tb,aes(round(max(dat$time)*0.55,0),1,label=Text),family="serif",face="plain"
                ,color="black",hjust=1, vjust=1,size=3.5)
p2=p1$table+theme_bw()+theme(axis.text.y=element_text(family="serif",face="plain",size = 10)
                               ,axis.text.x = element_text(family="serif",face="plain",size = 10)
                               #,axis.text.x=element_blank()
                               #,axis.title.x=element_blank()
                               #,axis.title.y=element_blank()
                               ,plot.margin=unit(c(0, 0.2, 0.2, 0.1), "inches")
                               ,plot.title=element_blank()
                               ,legend.position=c(1,1), legend.justification=c(1,1)
                               #,legend.background = element_rect(fill = NA, colour = NA)
                               ,legend.title = element_text(family="serif",face="plain",size = 10)
                               ,legend.text = element_text(family="serif",face="plain",size = 10))+xlab('Time (years)')
p2=p2+theme(text=element_text(size=12,family="serif"))
g2=ggpubr::ggarrange(p11,p2, ncol = 1, nrow = 2,heights = c(1,0.3),align = "v")

g2
```

```{r}
colsr=ifelse(risk[order(risk)]>=median(risk),"firebrick3","navy")
t1=risk-median(risk)
plot(unlist(t1[order(t1)]),pch=16,ylab='RiskScore',col=colsr,type='o')

times1=times[order(risk)]
status1=status[order(risk)]
plot(unlist(times1/365),ylim=c(0,max(times1/365))
     ,col=ifelse(status1==1,'firebrick3','navy'),pch=16,ylab='Overall Survival'
     ,cex=1)
legend("topright",legend = c("Dead","Alive"),col=c("firebrick3","navy"),pch=16,cex=1)

bk=unique(c(seq(-2,2, length=100)))
pheatmap(data.ana[genes,order(t1)],breaks = bk,cluster_cols = F,scale = 'row'
         ,color = colorRampPalette(c('navy','white','firebrick3'))(100)
         ,show_colnames = F,cluster_rows = F)
```

```{r}
ggplotTimeROC=function(time,status,score,mks=c(1,3,5),coltype,mypal,til=''){
  library(survival)
  library(ggplot2)
  mx=max(time,na.rm = T)
  if(mx<31){
  }else if(mx<365){
    mks=mks*12 
  }else{
    mks=mks*365 
  }
  mks=mks[which(mks<mx)]
  
  ROC.DSST=timeROC::timeROC(T=time,
                            delta=status
                            ,marker=score,
                            cause=1,weighting="marginal",
                            times=mks,
                            iid=TRUE)
  mks=mks[which(!is.na(ROC.DSST$AUC)&ROC.DSST$AUC>0)]
  if(length(mks)>0){
    #print(score)
    if(mean(ROC.DSST$AUC)<0.5){
      score=-1*score
    }
    g.cox=coxRun(data.frame(data.frame(time,status,ifelse(score>median(score),1,0))))
    ROC.DSST=timeROC::timeROC(T=time,
                              delta=status
                              ,marker=score,
                              cause=1,weighting="marginal",
                              times=mks,
                              iid=TRUE)
    
    if(max(ROC.DSST$times)<31){
      lb=paste0(ROC.DSST$times,'-Years')
    }else if(max(ROC.DSST$times)<365){
      lb=paste0(round(ROC.DSST$times/12,0),'-Years')
    }else{
      lb=paste0(round(ROC.DSST$times/365,0),'-Years')
    }
    
    lbs=paste0(lb,',AUC=',round(ROC.DSST$AUC,3),',95%CI(',paste0(round(confint(ROC.DSST,level = 0.9)$CI_AUC[,1]/100,3),'-',
                                                                 round(confint(ROC.DSST,level = 0.9,na.rm=T)$CI_AUC[,2]/100,3)),')')
    #roc.tm=ROC.DSST$times[which(ROC.DSST$times>0)]
    #p.dat=rbind()
    #for(i in which(ROC.DSST$times>0)){
    #los=lowess(ROC.DSST$FP[,i], y=ROC.DSST$TP[,i], f = 1/3, iter = 100)
    #los$x=c(0,los$x,1)
    #los$y=c(0,los$y,1)
    # p.dat=rbind(p.dat,data.frame(los$x, y=los$y,rep(lbs[i],length(los$y)),stringsAsFactors = F))
    #}
    
    p.dat=rbind()
    #print(length(roc.tm))
    for(i in 1:length(roc.tm)){
      #print(i)
      r1=roc.tm[[i]]
      x1=1-r1$specificities
      y1=r1$sensitivities
      #print(cbind(1-r1$specificities,r1$sensitivities))
      nx1=unique(x1)
      ny1=c()
      for(x in unique(x1)){
        x.inds=which(x1==x)
        if(length(x.inds)>0&x<0.5){
          ny1=c(ny1,min(y1[x.inds]))
        }else if(length(x.inds)>0){
          ny1=c(ny1,max(y1[x.inds]))
        }else{
          ny1=c(ny1,y1[x.inds][1])
        }
      }
      #print(cbind(nx1,ny1))
      p.dat=rbind(p.dat,data.frame(x=nx1, y=ny1,rep(lbs[i],length(nx1)),stringsAsFactors = F))
    }
    colnames(p.dat)=c('V1','V2','Type')
    p.dat=as.data.frame(p.dat)
    
    if(coltype == 'NEJM'){
      p1=ggplot(p.dat, aes(x=V1,y=V2, fill=Type))+scale_color_nejm()
    }else if(coltype == 'Lancet'){
      p1=ggplot(p.dat, aes(x=V1,y=V2, fill=Type))+scale_color_lancet()
    }else if(coltype == 'JAMA'){
      p1=ggplot(p.dat, aes(x=V1,y=V2, fill=Type))+scale_color_jama()
    }else if(coltype == 'JCO'){
      p1=ggplot(p.dat, aes(x=V1,y=V2, fill=Type))+scale_color_jco()
    }else if(coltype == 'Nature'){
      p1=ggplot(p.dat, aes(x=V1,y=V2, fill=Type))+scale_color_npg()
    }
    
    p1=p1+geom_line(aes(colour=Type),lwd=1.1)+theme_bw()+xlab(paste0('False positive fraction\n',til))+ylab('True positive fraction')
    aa1=p1+ggtitle(til)+theme(text=element_text(size=12,family="serif"))
    #p1=p1+stat_smooth(aes(colour=Type),se = FALSE, size = 1)+theme_bw()+xlab('False positive fraction')+ylab('True positive fraction') 
    
    p1=p1+theme(axis.text.y=element_text(family="serif",face="plain",size = 10),axis.text.x=element_text(family="serif",face="plain",size = 10)
                ,axis.title.x=element_text(family="serif",face="plain",size = 10),axis.title.y=element_text(family="serif",face="plain",size = 10)
                ,plot.title=element_blank()
                ,plot.margin=unit(c(0.1, 0.1, 0.1, 0.1), "inches")
                ,legend.position=c(1,0)
                ,legend.justification=c(1,0)
                ,panel.grid.major = element_blank()
                ,panel.grid.minor = element_blank()
                ,legend.background = element_rect(fill = NA, colour = NA)
                ,legend.title = element_text(family="serif",face="plain",size = 10)
                ,legend.text = element_text(family="serif",face="plain",size = 10))

    return(p1)
  }else{
    return(Getplot_bank('No data!'))
  }
}
```

## Singlecell

```{r}
library(Seurat)
library(ggplot2)

## GSE149614 hg38
mt1=as.sparse(read.csv("../data/scRNA/GSE149614/GSE149614_HCC.scRNAseq.S71915.count.txt",header=T,row.names=1,sep="\t"))
info1=readr::read_delim("../data/scRNA/GSE149614/GSE149614_HCC.metadata.txt",delim="\t")

data1=CreateSeuratObject(mt1,project="GSE149614",min.cells=10,min.features=200)
data1$GSE_id=rep("GSE149614",ncol(data1))
data1$SampleResource=info1$sample
data1$SampleType=info1$site
data1=subset(data1,subset=SampleType %in% c('Tumor','Normal'))
saveRDS(data1,"GSE149614_HCC_seurat.RDS")

############
dt=readRDS('GSE149614_HCC_seurat.RDS')

badterm <- c(
  "^RPS","^RPL","^MT-","^MTMR","^MTND","^MTRN","^MTCO","^MRPL","^MRPS","^HBA","^HBB","^MTATP",
  "^MALAT1$", "^XIST$", "^XIST_intron$",
  "^AC[0-9]+\\.", "^AP[0-9]+\\.", "^AL[0-9]+\\.", "-AS[0-9]*$", "^MIR[0-9]", "^LINC[0-9]", "^SNOR", "^sno", "^SNR",
  "^TMSB", "^HIST", "^HSP", "^IFI", "^HLA-", "^ATP", "-", ":", "\\.", '^KIAA',
  "^DNAJ", '^FTH', '^FTL', '^LGALS'
)
badgenelt<-unique(grep(pattern=paste(c(badterm),collapse="|"),x=rownames(dt),perl=T,value=T))

library(harmony)
library(ggplot2)
dt<-NormalizeData(dt)
dt<-FindVariableFeatures(dt,selection.method="vst",nfeatures=4000)
all.genes<-rownames(dt)
dt<-ScaleData(dt,features=all.genes)
dt<-RunPCA(dt,features=VariableFeatures(dt)[-which(VariableFeatures(dt) %in% badgenelt)],npcs=50)
dt<-RunHarmony(dt, group.by.vars="",plot_convergence = F,reduction.save = "harmony",max.iter.harmony = 30) #迭代5次结束
dt<-FindNeighbors(dt,reduction = "harmony",dims=1:50)
dt<-FindClusters(dt,resolution=0.5)
#dt<-RunTSNE(dt,dims=1:50,reduction = "harmony")
dt<-RunUMAP(dt,dims=1:50,reduction = "harmony")

#identify cell types
Tcells<-c("CD3D","CD3E","CD3G","CD4","CD8A","CD8B")
BCells<-c("CD79A",'MS4A1','MZB1')
Plasma<-c("MZB1","CD38","PRDM1","IGHG1","IGHG2","IGHG3","JCHAIN","IGLC3")
DC<-c("CD1C","IDO1","CLEC9A","CLEC10A",'ITGAX','CD83','CD86')
cDC1<-c("CLEC9A")
cDC2<-c('CD1C','CLEC10A')
Monocyte<-c('CD14',"FCN1","CEBPD",'CLEC4A')
pDC<-c('LILRA4',"JCHAIN")
mDC<-c('CCR7',"LAMP3")
Endothelial=c('PECAM1','CLDN5','VWF')
#Epithelial=c('KRT19','CK18','EPCAM','KRT8','CLDN4')
Cholangiocytes=c('SOX9','LCN2','ELF3','CXCL1','FXYD2')
Hepatocytes=c('CYP2A7',"ALB",'AFP','APOA2')
Macrophage=c('CD163','MRC1','CSF1R','CD68')
NK=c('KLRD1','NKG7','PRF1','KLRC1')
Fibroblast=c('COL1A1','DCN','COL1A2','COL3A1')
Mast=c('CPA3','KIT','TPSAB1','TPSB2','MS4A2')
gdT=c('TRDC')
Megakaryocytes=c('GNG11')

dir.create('./marker')
sapply(c('Cholangiocytes','Hepatocytes','Tcells','gdT','Megakaryocytes','Endothelial','Epithelial','Macrophage','Fibroblast','Mast','NK','BCells','Plasma',"DC",'Monocyte','cDC1','cDC2','pDC','mDC'),function(x){
    tmp<-get(x)
    fea = FeaturePlot(bbknn_dt,raster=T,features=tmp,col=c("lightgray","red"),pt.size=1,reduction="umap",ncol=1)
    ggsave(paste0("./marker/",x,"_markers_fea.pdf"),fea,width=20,height=20*length(tmp),units='cm',limitsize = FALSE)
    VLN=VlnPlot(bbknn_dt,pt.size=0,features =tmp,group.by="bbknn_res.1",cols=cols)
    ggsave(paste0("./marker/",x,"_markers_vln.pdf"),VLN,width=50,height=30,units='cm',limitsize = FALSE)
})
```

```{r}
future::plan("multicore", workers = 30)
library(dplyr)
dt@active.ident<-factor(dt$bbknn_res.0.5)
dt.markers <- FindAllMarkers(dt, only.pos = TRUE, min.pct = 0.25, logfc.threshold = 0.25)
dt.markers$pct_diff<-dt.markers$pct.1-dt.markers$pct.2
dt.markers %>% group_by(cluster) %>% top_n(n = 50, wt = avg_log2FC) ->top50

dt$CellType=ifelse(dt$bbknn_res.1 %in% c('15'),"Bcells",
            ifelse(dt$bbknn_res.1 %in% c('13'),"Plasma Cells",
            ifelse(dt$bbknn_res.1 %in% c('6','18'),"Endothelial",
            ifelse(dt$bbknn_res.1 %in% c('0','19','21'),"Epithelial",
            ifelse(dt$bbknn_res.1 %in% c('1','2','3','4','8','12','16'),"Tcells",
            ifelse(dt$bbknn_res.1 %in% c('14','10','5','17'),"TAM",
            ifelse(dt$bbknn_res.1 %in% c('7','9'),"NK",
            ifelse(dt$bbknn_res.1 %in% c('11'),"Fibroblast",
            ifelse(dt$bbknn_res.1 %in% c('20'),"pDC","Other")))))))))
typecol=jjAnno::useMyCol("stallion",n=20)[1:9]
names(typecol)=c("Bcells","Endothelial","Epithelial","Fibroblast","TAM","NK","pDC","Plasma Cells","Tcells")
TsnePlot<-DimPlot(dt,raster=T, order=T,group.by="CellType",reduction = "umap",pt.size = 1,label = T,label.size=6,cols=typecol)
ggsave("./dt_CellType.pdf",TsnePlot,width=22,height=20,units='cm')
```

```{r}
dt.markers %>% group_by(cluster) %>% top_n(n = 5, wt = avg_log2FC) ->top5
library(Scillus)
pdf("dt_top5_diffgenes_pheatmap.pdf",onefile=F)
plot_heatmap(dataset = dt, 
              markers = unique(top5$gene),
              sort_var = c("CellType","SampleType2"),
              anno_var = c("CellType","SampleType2"),
              anno_colors = list(                                           
                                dtcol,
                                samplecol
                                ),
            hm_limit = seq(-2,2,length.out=200),                    
            hm_colors=rev(heatmaply::RdYlBu(200)),
            row_font_size=4)
dev.off()
```

```{r}
library(Scillus)
pdf("dt_LGALSgenes_pheatmap.pdf",onefile=F)
plot_heatmap(dataset = dt, 
              markers = c('LGALS1','LGALS2','LGALS3','LGALS4','LGALS7','LGALS8','LGALS9','LGALS12','LGALS14'),
              sort_var = c("CellType","SampleType2"),
              anno_var = c("CellType","SampleType2"),
              anno_colors = list(                                           
                                dtcol,
                                samplecol
                                ),
            hm_limit = seq(-2,2,length.out=200),                    
            hm_colors=rev(heatmaply::RdYlBu(200)),
            row_font_size=4)
dev.off()
```

```{r}
p1<-DimPlot(dt,raster=T,cells=colnames(dt)[which(dt$SampleType=="Tumor")], order=T,group.by="CellType",reduction = "umap",pt.size = 2,label = F,label.size=6,cols=typecol)+ggtitle("Tumor")
p2<-DimPlot(dt,raster=T,cells=colnames(dt)[which(dt$SampleType=="Normal")], order=T,group.by="CellType",reduction = "umap",pt.size = 2,label = F,label.size=6,cols=typecol)+ggtitle("Normal")
pdf("dt_sampletype_split.pdf",width=22,height=10)
cowplot::plot_grid(p1,p2, nrow = 1)
dev.off()
```

```{r}
#dotplot
p<-DotPlot(Mye,group.by="CellType",features=c('LGALS1','LGALS2','LGALS3','LGALS4','LGALS7','LGALS8','LGALS9','LGALS12','LGALS14'),cols=c("darkblue","yellow"))+scale_color_gradientn(colours=heatmaply::Blues(100))+
    xlab("")+ylab("")+ggpubr::rotate_x_text(angle=45)
ggsave("./dt_celltype_LGALSgenes_dotplot.pdf",p,width=12,height=6)

#boxplot
mt=as.matrix(dt@assays$RNA@data)
df=data.frame(
    value=c(as.numeric(as.vector(unlist(mt['LGALS3',which(dt$CellType=="TAM")]))),as.numeric(as.vector(unlist(mt['LGALS3',which(dt$CellType=="KC")])))),
    group=factor(rep(c('TAM','KC'),c(length(which(dt$CellType=="TAM")),length(which(dt$CellType=="KC")))))
)
p<-ggplot(df,aes(x=group,fill=group,y=value))+
    stat_boxplot(geom="errorbar", width = 0.4)+
    geom_boxplot(outlier.shape = NA,width=0.4)+
    scale_fill_manual(values=samplecol)+
    theme_bw()+theme(text = element_text(size = 20),axis.title.x = element_blank(),legend.position="bottom") +
    labs(x="", y = "value",title=paste0("P=",pvalue))
ggsave("LGALS3_TAM_KC_expr.pdf",p)
```
